# Supplementary material for: Optimizing de novo transcriptome assembly from short-read RNA-Seq data: a comparative study
Source: BMC Bioinformatics. 2011 Dec 14;12(Suppl 14):S2. doi: 10.1186/1471-2105-12-S14-S2 (PMC3287467; doi:10.1186/1471-2105-12-S14-S2)
Supplement: Additional file 1 — Basic statistics for de novo assembly with D. melanogaster data sets. The outcomes of transcript assemblies by each method: SOAPdenovo, SOAPdenovo-MK, ABySS, trans-ABySS, Oases, Oases-MK and Trinity. Assembled transcripts with no less than 100 bases are included. Low quality transcripts are defined as transcripts with more than 5% ambiguous nucleotides. #Since scaffolding system hasn’t been built in Trinity yet, the measure of low quality transcripts for Trinity is left as “-”. [file 1471-2105-12-S14-S2-S1.xlsx]

## Sheet: Additional file 1
		SOAPdenovo	SOAPdenovo-MK	ABySS	Trans-ABySS	Oases	Oases-MK	Trinity#
Number of transcripts (≥100bp)	D.melanogaster 0.5g	21303	39949	22233	45551	34323	48255	39820
	D.melanogaster 1g	23080	39116	18111	33721	33092	51239	37760
	D.melanogaster 3g	32171	46759	17080	30683	39422	72156	42377
	D.melanogaster 5g	41634	56090	18052	32409	48590	92992	49280
	D.melanogaster 7g	49920	63863	19044	34065	57399	113022	55545
	D.melanogaster 13g	71797	82107	22163	37914	81077	160655	70906
Total bases	D.melanogaster 0.5g	16393155	33867958	15533599	30005729	20134792	32266622	20461194
	D.melanogaster 1g	20392728	39564044	19159004	34317681	27065338	45296194	25560392
	D.melanogaster 3g	25415478	47744654	24096374	44164427	40361103	76377977	34144624
	D.melanogaster 5g	27803036	55276682	26117121	48840248	49160432	97788294	39212951
	D.melanogaster 7g	29368926	60410903	27219700	52045191	55167363	115720629	42734665
	D.melanogaster 13g	32082344	69824819	29884098	57193068	66760718	152033665	53311131
Mean transcript length	D.melanogaster 0.5g	769	847	698	658	586	668	513
	D.melanogaster 1g	883	1011	1057	1017	817	884	676
	D.melanogaster 3g	790	1021	1410	1439	1023	1058	805
	D.melanogaster 5g	667	985	1446	1506	1011	1051	795
	D.melanogaster 7g	588	945	1429	1527	961	1023	769
	D.melanogaster 13g	446	850	1348	1508	823	946	751
N50	D.melanogaster 0.5g	1441	1486	1374	1318	1189	1281	1026
	D.melanogaster 1g	1766	1921	2011	1971	1819	1817	1612
	D.melanogaster 3g	1629	2083	2487	2597	2288	2205	2166
	D.melanogaster 5g	1326	2057	2532	2671	2247	2215	2295
	D.melanogaster 7g	1100	1995	2499	2685	2129	2178	2307
	D.melanogaster 13g	708	1814	2427	2683	1782	2058	2499
Low quality transcripts (%)	D.melanogaster 0.5g	0.3108	0.4544	0.0029	0.0054	0.0043	0.0232	-
	D.melanogaster 1g	0.213	0.349	0.004	0.0097	0.0045	0.0221	-
	D.melanogaster 3g	0.1417	0.2686	0.0069	0.0174	0.0091	0.0452	-
	D.melanogaster 5g	0.1243	0.2668	0.0089	0.0209	0.0124	0.0529	-
	D.melanogaster 7g	0.1203	0.2667	0.0099	0.0233	0.0173	0.065	-
	D.melanogaster 13g	0.1098	0.27	0.012	0.028	0.022	0.0751	-
Number of transcripts (≥1kb)	D.melanogaster 0.5g	5096	10601	4655	8851	5688	9517	5328
	D.melanogaster 1g	6321	12393	6312	11197	8364	14096	7467
	D.melanogaster 3g	7361	14259	8006	14266	12363	23391	9643
	D.melanogaster 5g	7545	16149	8602	15646	14992	29514	10627
	D.melanogaster 7g	7495	17366	9016	16665	16601	34495	11155
	D.melanogaster 13g	6662	19023	9812	18141	19462	44070	12511
RMBT (%)	D.melanogaster 0.5g	0.5685	0.8363	0.5929	0.7509	0.7245	0.8649	0.8472
	D.melanogaster 1g	0.5542	0.8463	0.6188	0.7764	0.6741	0.884	0.8782
	D.melanogaster 3g	0.4521	0.746	0.6093	0.7013	0.6056	0.8533	0.8938
	D.melanogaster 5g	0.3741	0.6898	0.5917	0.6797	0.558	0.8203	0.8966
	D.melanogaster 7g	0.3136	0.6672	0.5735	0.6683	0.5187	0.79	0.8984
	D.melanogaster 13g	0.1968	0.646	0.5367	0.6444	0.4261	0.7289	0.899
