# Supplementary material for: Optimizing de novo transcriptome assembly from short-read RNA-Seq data: a comparative study
Source: BMC Bioinformatics. 2011 Dec 14;12(Suppl 14):S2. doi: 10.1186/1471-2105-12-S14-S2 (PMC3287467; doi:10.1186/1471-2105-12-S14-S2)
Supplement: Additional file 2 — Basic statistics for de novo assembly with S. pombe data sets. The outcomes of transcript assemblies by each method are shown. [file 1471-2105-12-S14-S2-S2.xlsx]

## Sheet: Additional file 2
		SOAPdenovo	SOAPdenovo-MK	ABySS	Trans-ABySS	Oases	Oases-MK	Trinity#
Number of transcripts (≥100bp)	S. pombe 0.5g	10126	21677	7003	12578	12498	15419	15342
	S. pombe 1g	9175	18192	5613	10810	10286	15339	13328
	S. pombe 3g	12117	18181	5366	9214	11709	22608	15191
	S. pombe 6.8g	20407	21638	5907	9597	15205	34967	18151
Total bases	S. pombe 0.5g	8975260	25268206	7596116	14611590	9931516	13835973	9830449
	S. pombe 1g	9576316	26166382	8527823	16707703	12279900	18486840	11168673
	S. pombe 3g	10168868	28062092	9447845	17453432	18700415	31847152	13683391
	S. pombe 6.8g	10059940	28459231	10056411	18486057	24998839	46673509	16252445
Mean transcript length	S. pombe 0.5g	886	1165	1084	1161	794	897	640
	S. pombe 1g	1043	1438	1519	1545	1193	1205	837
	S. pombe 3g	839	1543	1760	1894	1597	1408	900
	S. pombe 6.8g	492	1315	1702	1926	1644	1334	895
N50	S. pombe 0.5g	1785	1851	1838	1851	1630	1719	1354
	S. pombe 1g	2172	2381	2337	2437	2243	2258	1742
	S. pombe 3g	2078	2906	2813	2994	3145	2920	1921
	S. pombe 6.8g	838	2857	2999	3208	3644	3282	2235
Low quality transcripts (%)	S. pombe 0.5g	0.3105	0.6207	0.0207	0.079	0.0026	0.0102	-
	S. pombe 1g	0.2225	0.4916	0.021	0.0593	0.0064	0.022	-
	S. pombe 3g	0.1594	0.39	0.017	0.0434	0.0161	0.0483	-
	S. pombe 6.8g	0.1034	0.3616	0.0178	0.0436	0.0362	0.0904	-
Number of transcripts (≥1kb)	S. pombe 0.5g	3239	9463	2971	5533	3585	5063	3454
	S. pombe 1g	3242	9279	3264	6134	4495	6556	4216
	S. pombe 3g	2875	8736	3248	5774	5705	9633	5005
	S. pombe 6.8g	2328	8092	3233	5770	6830	12459	5424
RMBT (%)	S. pombe 0.5g	0.4139	0.7455	0.546	0.6956	0.6729	0.8292	0.8125
	S. pombe 1g	0.356	0.6895	0.5195	0.6786	0.6219	0.8201	0.8273
	S. pombe 3g	0.2253	0.542	0.4584	0.58	0.4851	0.7697	0.8306
	S. pombe 6.8g	0.1141	0.4486	0.4104	0.5009	0.3856	0.694	0.8515
