# Supplementary material for: Optimizing de novo transcriptome assembly from short-read RNA-Seq data: a comparative study
Source: BMC Bioinformatics. 2011 Dec 14;12(Suppl 14):S2. doi: 10.1186/1471-2105-12-S14-S2 (PMC3287467; doi:10.1186/1471-2105-12-S14-S2)
Supplement: Additional file 3 — Basic assembly statistics and BLASTX hits to Uniprot database using C. sinensis 2.3g data set. The outcomes of transcript assemblies by each method and measurements in the previous study are shown. §Some measurements are not available in the previous study, which are left as “-” in the table. [file 1471-2105-12-S14-S2-S3.xlsx]

## Sheet: Additional file 3
	Published data§	SOAPdenovo	SOAPdenovo-MK	ABySS	Trans-ABySS	Oases	Oases-MK	Trinity#
Basic assembly statistics:
Number of transcripts (≥100bp)	127901	101472	210996	67151	194221	139767	339767	188950
Total bases (Mb)	45.07	39.73	105.61	33	90.3	67.53	166.06	62.75
Mean transcript length	355	391	500	491	464	483	488	332
N50	506	581	785	841	841	916	851	525
Low quality transcripts (%)	-	0.2643	0.3827	0.0384	0.0659	0.0327	0.0727	-
Number of transcripts (≥500bp)	22757	20982	64077	20822	55949	40739	103319	29427
Number of transcripts (≥1kb)	7820	7993	26653	8904	24450	19023	44967	12495
RMBT (%)	-	0.2391	0.5071	0.3822	0.5841	0.4705	0.6699	0.6104
BLASTX hits to Uniprot (E≤10-5):
Number of transcripts (≥100bp)	25462	33851	75206	27823	75714	48487	128010	47619
Unique Uniprot proteins	-	13203	15923	12021	15605	13796	17816	14513
Unique Uniprot proteins (covered ≥80%)	-	2010	4360	3358	4647	4184	5489	4082
BLASTX hits to Uniprot (E≤10-10):
Number of transcripts (≥1kb)	-	5942	20360	7120	19796	15331	36400	9916
Unique Uniprot proteins	-	4318	7090	4949	6842	6127	8039	5663
Unique Uniprot proteins (covered ≥80%)	-	1437	3167	2346	3481	3192	4369	3085
