# Supplementary material for: Optimizing de novo transcriptome assembly from short-read RNA-Seq data: a comparative study
Source: BMC Bioinformatics. 2011 Dec 14;12(Suppl 14):S2. doi: 10.1186/1471-2105-12-S14-S2 (PMC3287467; doi:10.1186/1471-2105-12-S14-S2)
Supplement: Additional file 4 — List of C4H related transcripts assembled by Trinity and Oases-MK. BLAST results against the KEGG database with E-value ≤ 1.0e-5, and only transcripts with top blastx hits to Cinnamate 4-hydroxylase (EC1.14.13.11) are shown. [file 1471-2105-12-S14-S2-S4.xlsx]

## Sheet: Additional file 3
De novo assembly by Trinity
Transcript id	Transcript length	Subject length	Hit from	Hit to	E-value	Subject description
comp249_c0_seq1_FPKM_all:442.911_FPKM_rel:442.027_len:1647_path:[0,2005,151,1777,679,1731,1683]	1647	505	56	505	0	lcl|rcu:RCOM_1164350cinnamate 4-hydroxylase, putative (EC:1.14.13.11); K00487 trans-cinnamate 4-monooxygenase [EC:1.14.13.11]
comp957_c0_seq1_FPKM_all:343.515_FPKM_rel:343.515_len:317_path:[0]	317	505	267	371	6.79465e-49	lcl|rcu:RCOM_1164350cinnamate 4-hydroxylase, putative (EC:1.14.13.11); K00487 trans-cinnamate 4-monooxygenase [EC:1.14.13.11]
comp1216_c0_seq1_FPKM_all:384.044_FPKM_rel:384.044_len:148_path:[23]	148	505	177	225	6.53029e-20	lcl|vvi:100253493hypothetical protein LOC100253493; K00487 trans-cinnamate 4-monooxygenase [EC:1.14.13.11]
comp1469_c0_seq1_FPKM_all:382.352_FPKM_rel:382.352_len:155_path:[7]	155	505	221	271	1.22585e-18	lcl|rcu:RCOM_1164350cinnamate 4-hydroxylase, putative (EC:1.14.13.11); K00487 trans-cinnamate 4-monooxygenase [EC:1.14.13.11]
comp1665_c0_seq3_FPKM_all:119.313_FPKM_rel:113.632_len:427_path:[1,112,469]	427	505	1	77	3.06868e-33	lcl|pop:POPTR_823837C4H2, CYP73A42; cytochrome P450 cinnamate 4-hydroxylase (EC:1.14.13.11); K00487 trans-cinnamate 4-monooxygenase [EC:1.14.13.11]
comp1939_c0_seq1_FPKM_all:91.204_FPKM_rel:91.204_len:608_path:[0]	608	505	425	503	6.27192e-29	lcl|pop:POPTR_823837C4H2, CYP73A42; cytochrome P450 cinnamate 4-hydroxylase (EC:1.14.13.11); K00487 trans-cinnamate 4-monooxygenase [EC:1.14.13.11]
comp2899_c0_seq1_FPKM_all:214.931_FPKM_rel:214.931_len:129_path:[70]	129	505	140	174	3.64154e-10	lcl|pop:POPTR_823837C4H2, CYP73A42; cytochrome P450 cinnamate 4-hydroxylase (EC:1.14.13.11); K00487 trans-cinnamate 4-monooxygenase [EC:1.14.13.11]
comp63467_c0_seq1_FPKM_all:4.366_FPKM_rel:4.366_len:127_path:[60]	127	505	137	165	1.09894e-06	lcl|rcu:RCOM_1164350cinnamate 4-hydroxylase, putative (EC:1.14.13.11); K00487 trans-cinnamate 4-monooxygenase [EC:1.14.13.11]
comp88028_c0_seq1_FPKM_all:5.62_FPKM_rel:5.62_len:111_path:[0]	111	537	451	487	1.95739e-11	lcl|pop:POPTR_584578C4H3; trans-cinnamate 4-monooxygenase (EC:1.14.13.11); K00487 trans-cinnamate 4-monooxygenase [EC:1.14.13.11]
comp150326_c0_seq1_FPKM_all:3.094_FPKM_rel:3.094_len:112_path:[0]	112	532	169	205	6.2967e-10	lcl|vvi:100267215hypothetical protein LOC100267215; K00487 trans-cinnamate 4-monooxygenase [EC:1.14.13.11]
De novo assembly by Oases-MK
Transcript id	Transcript length	Subject length	Hit from	Hit to	E-value	Subject description
k37:Locus_259_Transcript_2/2_Confidence_1.000_Length_1887	1887	505	14	486	0	lcl|rcu:RCOM_1164350cinnamate 4-hydroxylase, putative (EC:1.14.13.11); K00487 trans-cinnamate 4-monooxygenase [EC:1.14.13.11]
k49:Locus_1932_Transcript_1/1_Confidence_1.000_Length_1230	1230	505	149	503	6.54255e-171	lcl|rcu:RCOM_1164350cinnamate 4-hydroxylase, putative (EC:1.14.13.11); K00487 trans-cinnamate 4-monooxygenase [EC:1.14.13.11]
k31:Locus_1012_Transcript_1/4_Confidence_0.833_Length_1238	1238	505	202	503	1.43693e-141	lcl|rcu:RCOM_1164350cinnamate 4-hydroxylase, putative (EC:1.14.13.11); K00487 trans-cinnamate 4-monooxygenase [EC:1.14.13.11]
k37:Locus_259_Transcript_1/2_Confidence_1.000_Length_1201	1201	505	259	486	1.39161e-101	lcl|rcu:RCOM_1164350cinnamate 4-hydroxylase, putative (EC:1.14.13.11); K00487 trans-cinnamate 4-monooxygenase [EC:1.14.13.11]
k25:Locus_2395_Transcript_1/4_Confidence_0.741_Length_521u	521	505	203	374	2.464e-85	lcl|rcu:RCOM_1164350cinnamate 4-hydroxylase, putative (EC:1.14.13.11); K00487 trans-cinnamate 4-monooxygenase [EC:1.14.13.11]
k25:Locus_2395_Transcript_3/4_Confidence_0.630_Length_542u	542	505	203	382	4.3579e-83	lcl|rcu:RCOM_1164350cinnamate 4-hydroxylase, putative (EC:1.14.13.11); K00487 trans-cinnamate 4-monooxygenase [EC:1.14.13.11]
k25:Locus_8326_Transcript_4/12_Confidence_0.192_Length_523	523	505	1	150	2.51545e-77	lcl|pop:POPTR_823837C4H2, CYP73A42; cytochrome P450 cinnamate 4-hydroxylase (EC:1.14.13.11); K00487 trans-cinnamate 4-monooxygenase [EC:1.14.13.11]
k25:Locus_8326_Transcript_8/12_Confidence_0.288_Length_652	652	505	1	150	4.24789e-77	lcl|pop:POPTR_823837C4H2, CYP73A42; cytochrome P450 cinnamate 4-hydroxylase (EC:1.14.13.11); K00487 trans-cinnamate 4-monooxygenase [EC:1.14.13.11]
k25:Locus_8326_Transcript_11/12_Confidence_0.519_Length_903	903	505	1	150	7.65554e-77	lcl|pop:POPTR_823837C4H2, CYP73A42; cytochrome P450 cinnamate 4-hydroxylase (EC:1.14.13.11); K00487 trans-cinnamate 4-monooxygenase [EC:1.14.13.11]
k25:Locus_8326_Transcript_6/12_Confidence_0.462_Length_913	913	505	1	153	1.92948e-75	lcl|pop:POPTR_823837C4H2, CYP73A42; cytochrome P450 cinnamate 4-hydroxylase (EC:1.14.13.11); K00487 trans-cinnamate 4-monooxygenase [EC:1.14.13.11]
k25:Locus_8326_Transcript_10/12_Confidence_0.154_Length_503	503	505	14	150	8.08003e-72	lcl|pop:POPTR_823837C4H2, CYP73A42; cytochrome P450 cinnamate 4-hydroxylase (EC:1.14.13.11); K00487 trans-cinnamate 4-monooxygenase [EC:1.14.13.11]
k43:Locus_8299_Transcript_2/3_Confidence_0.286_Length_582u	582	505	1	138	1.47274e-69	lcl|pop:POPTR_823837C4H2, CYP73A42; cytochrome P450 cinnamate 4-hydroxylase (EC:1.14.13.11); K00487 trans-cinnamate 4-monooxygenase [EC:1.14.13.11]
k31:Locus_11994_Transcript_1/3_Confidence_0.583_Length_396u	396	505	157	287	1.50552e-64	lcl|rcu:RCOM_1164350cinnamate 4-hydroxylase, putative (EC:1.14.13.11); K00487 trans-cinnamate 4-monooxygenase [EC:1.14.13.11]
k37:Locus_8400_Transcript_1/2_Confidence_1.000_Length_569u	569	505	1	138	8.73243e-64	lcl|pop:POPTR_823837C4H2, CYP73A42; cytochrome P450 cinnamate 4-hydroxylase (EC:1.14.13.11); K00487 trans-cinnamate 4-monooxygenase [EC:1.14.13.11]
k37:Locus_8400_Transcript_2/2_Confidence_1.000_Length_503u	503	505	7	138	8.38093e-61	lcl|pop:POPTR_823837C4H2, CYP73A42; cytochrome P450 cinnamate 4-hydroxylase (EC:1.14.13.11); K00487 trans-cinnamate 4-monooxygenase [EC:1.14.13.11]
k31:Locus_8135_Transcript_10/10_Confidence_0.185_Length_546u	546	505	1	119	4.17581e-57	lcl|pop:POPTR_823837C4H2, CYP73A42; cytochrome P450 cinnamate 4-hydroxylase (EC:1.14.13.11); K00487 trans-cinnamate 4-monooxygenase [EC:1.14.13.11]
k31:Locus_11994_Transcript_2/3_Confidence_0.500_Length_397u	397	505	95	156	6.21447e-55	lcl|vvi:100253493hypothetical protein LOC100253493; K00487 trans-cinnamate 4-monooxygenase [EC:1.14.13.11]
k31:Locus_18973_Transcript_1/4_Confidence_0.615_Length_323	323	505	278	379	1.15289e-48	lcl|rcu:RCOM_1164350cinnamate 4-hydroxylase, putative (EC:1.14.13.11); K00487 trans-cinnamate 4-monooxygenase [EC:1.14.13.11]
k31:Locus_1012_Transcript_3/4_Confidence_0.333_Length_383	383	505	202	306	7.33332e-48	lcl|vvi:100253493hypothetical protein LOC100253493; K00487 trans-cinnamate 4-monooxygenase [EC:1.14.13.11]
k25:Locus_2395_Transcript_2/4_Confidence_0.481_Length_376u	376	505	203	307	9.63103e-48	lcl|rcu:RCOM_1164350cinnamate 4-hydroxylase, putative (EC:1.14.13.11); K00487 trans-cinnamate 4-monooxygenase [EC:1.14.13.11]
k19:Locus_33952_Transcript_4/8_Confidence_0.455_Length_246u	246	505	61	138	9.40547e-35	lcl|pop:POPTR_823837C4H2, CYP73A42; cytochrome P450 cinnamate 4-hydroxylase (EC:1.14.13.11); K00487 trans-cinnamate 4-monooxygenase [EC:1.14.13.11]
k31:Locus_18973_Transcript_3/4_Confidence_0.538_Length_448	448	505	307	379	1.14248e-32	lcl|pop:POPTR_823837C4H2, CYP73A42; cytochrome P450 cinnamate 4-hydroxylase (EC:1.14.13.11); K00487 trans-cinnamate 4-monooxygenase [EC:1.14.13.11]
k25:Locus_2396_Transcript_1/1_Confidence_1.000_Length_254u	254	505	358	441	4.79442e-31	lcl|rcu:RCOM_1164350cinnamate 4-hydroxylase, putative (EC:1.14.13.11); K00487 trans-cinnamate 4-monooxygenase [EC:1.14.13.11]
k37:Locus_61158_Transcript_1/1_Confidence_1.000_Length_240u	240	505	156	223	2.03959e-29	lcl|vvi:100253493hypothetical protein LOC100253493; K00487 trans-cinnamate 4-monooxygenase [EC:1.14.13.11]
k25:Locus_57947_Transcript_2/2_Confidence_1.000_Length_196u	196	505	203	267	7.71436e-29	lcl|rcu:RCOM_1164350cinnamate 4-hydroxylase, putative (EC:1.14.13.11); K00487 trans-cinnamate 4-monooxygenase [EC:1.14.13.11]
k25:Locus_46164_Transcript_1/1_Confidence_1.000_Length_198u	198	505	154	218	2.48163e-27	lcl|vvi:100253493hypothetical protein LOC100253493; K00487 trans-cinnamate 4-monooxygenase [EC:1.14.13.11]
k19:Locus_6955_Transcript_4/4_Confidence_0.919_Length_188u	188	505	368	421	1.51639e-24	lcl|ath:AT2G30490C4H; C4H (CINNAMATE-4-HYDROXYLASE); trans-cinnamate 4-monooxygenase (EC:1.14.13.11); K00487 trans-cinnamate 4-monooxygenase [EC:1.14.13.11]
k19:Locus_6955_Transcript_1/4_Confidence_0.568_Length_170u	170	505	367	421	2.62356e-24	lcl|ath:AT2G30490C4H; C4H (CINNAMATE-4-HYDROXYLASE); trans-cinnamate 4-monooxygenase (EC:1.14.13.11); K00487 trans-cinnamate 4-monooxygenase [EC:1.14.13.11]
k19:Locus_6955_Transcript_3/4_Confidence_0.919_Length_188u	188	505	368	421	9.82897e-24	lcl|ath:AT2G30490C4H; C4H (CINNAMATE-4-HYDROXYLASE); trans-cinnamate 4-monooxygenase (EC:1.14.13.11); K00487 trans-cinnamate 4-monooxygenase [EC:1.14.13.11]
k19:Locus_121090_Transcript_1/3_Confidence_0.760_Length_188u	188	505	1	56	1.32842e-20	lcl|pop:POPTR_823837C4H2, CYP73A42; cytochrome P450 cinnamate 4-hydroxylase (EC:1.14.13.11); K00487 trans-cinnamate 4-monooxygenase [EC:1.14.13.11]
k19:Locus_80700_Transcript_1/1_Confidence_1.000_Length_179u	179	505	368	412	6.64004e-20	lcl|rcu:RCOM_1164350cinnamate 4-hydroxylase, putative (EC:1.14.13.11); K00487 trans-cinnamate 4-monooxygenase [EC:1.14.13.11]
k25:Locus_57947_Transcript_1/2_Confidence_1.000_Length_160u	160	505	203	249	3.21091e-19	lcl|vvi:100253493hypothetical protein LOC100253493; K00487 trans-cinnamate 4-monooxygenase [EC:1.14.13.11]
k25:Locus_277_Transcript_1/1_Confidence_1.000_Length_180u	180	505	425	484	1.63163e-18	lcl|pop:POPTR_823837C4H2, CYP73A42; cytochrome P450 cinnamate 4-hydroxylase (EC:1.14.13.11); K00487 trans-cinnamate 4-monooxygenase [EC:1.14.13.11]
k19:Locus_121090_Transcript_2/3_Confidence_0.440_Length_194u	194	505	14	56	2.85277e-15	lcl|pop:POPTR_823837C4H2, CYP73A42; cytochrome P450 cinnamate 4-hydroxylase (EC:1.14.13.11); K00487 trans-cinnamate 4-monooxygenase [EC:1.14.13.11]
k31:Locus_108546_Transcript_1/1_Confidence_1.000_Length_142u	142	505	95	137	1.41562e-14	lcl|vvi:100253493hypothetical protein LOC100253493; K00487 trans-cinnamate 4-monooxygenase [EC:1.14.13.11]
k31:Locus_18973_Transcript_2/4_Confidence_0.308_Length_132u	132	505	337	379	4.58539e-13	lcl|rcu:RCOM_1164350cinnamate 4-hydroxylase, putative (EC:1.14.13.11); K00487 trans-cinnamate 4-monooxygenase [EC:1.14.13.11]
k19:Locus_68677_Transcript_1/1_Confidence_1.000_Length_307u	307	505	468	503	1.70311e-12	lcl|pop:POPTR_823837C4H2, CYP73A42; cytochrome P450 cinnamate 4-hydroxylase (EC:1.14.13.11); K00487 trans-cinnamate 4-monooxygenase [EC:1.14.13.11]
k25:Locus_8326_Transcript_3/12_Confidence_0.038_Length_217u	217	505	21	52	7.41432e-11	lcl|rcu:RCOM_1164350cinnamate 4-hydroxylase, putative (EC:1.14.13.11); K00487 trans-cinnamate 4-monooxygenase [EC:1.14.13.11]
k25:Locus_133735_Transcript_1/1_Confidence_1.000_Length_106	106	537	490	524	3.55749e-10	lcl|pop:POPTR_584578C4H3; trans-cinnamate 4-monooxygenase (EC:1.14.13.11); K00487 trans-cinnamate 4-monooxygenase [EC:1.14.13.11]
k31:Locus_564_Transcript_1/1_Confidence_1.000_Length_104	104	537	454	487	3.5655e-10	lcl|pop:POPTR_584578C4H3; trans-cinnamate 4-monooxygenase (EC:1.14.13.11); K00487 trans-cinnamate 4-monooxygenase [EC:1.14.13.11]
k25:Locus_68634_Transcript_1/1_Confidence_1.000_Length_465	465	505	468	486	2.41704e-09	lcl|pop:POPTR_823837C4H2, CYP73A42; cytochrome P450 cinnamate 4-hydroxylase (EC:1.14.13.11); K00487 trans-cinnamate 4-monooxygenase [EC:1.14.13.11]
k31:Locus_276_Transcript_2/4_Confidence_0.500_Length_220u	220	505	459	485	2.23239e-07	lcl|pop:POPTR_823837C4H2, CYP73A42; cytochrome P450 cinnamate 4-hydroxylase (EC:1.14.13.11); K00487 trans-cinnamate 4-monooxygenase [EC:1.14.13.11]
k31:Locus_276_Transcript_1/4_Confidence_0.500_Length_174u	174	505	429	469	2.4612e-06	lcl|sbi:SORBI_03g038160hypothetical protein; K00487 trans-cinnamate 4-monooxygenase [EC:1.14.13.11]
