# Supplementary material for: Optimizing de novo transcriptome assembly from short-read RNA-Seq data: a comparative study
Source: BMC Bioinformatics. 2011 Dec 14;12(Suppl 14):S2. doi: 10.1186/1471-2105-12-S14-S2 (PMC3287467; doi:10.1186/1471-2105-12-S14-S2)
Supplement: Additional file 5 — Sequences of C4H related transcripts assembled by Trinity and Oases-MK. Fasta formatted sequences of C4H related transcripts that were listed in Additional file 4 are shown. [file 1471-2105-12-S14-S2-S5.txt]

>comp249_c0_seq1_FPKM_all:442.911_FPKM_rel:442.027_len:1647_path:[0,2005,151,1777,679,1731,1683]
GCCTTCTCATTTTGTGCCAAGCAAGTAAAAGAGCAATGGGACATATATTTTCACTAGTTTTGATTTTATATTCGATCTTTAACTGGTAATCACATACAGAGACATAGAAAAATACTCCTTGCAAACTTTTGAATTGTCCTTGCACATCAATAGAGATTTACAATCACACACAGATCAACATCTCCCCAATTCCTTCTCAACCCCCACCCCACTTTCAAAACACAATAAAACAAAAACATAAATTTATGAAAATCAGAACGATCTTGGTTTCAGAACGATGGTCGAGTGCTTCAAAATATGCAAGCTGAACTGTCCCCCCTTCTCAGCAGTATCAATCTTGGCCTGTCCCGGAGGAGGCAAGAGCTCGAAATTCTGAACCAACCTTCCCAAAGTGATGCCGAGAATTGGCAGAGCAAGGATAATTCCAGGGCAACTCCTCCTTCCGACACCAAACGGAAGGTACCTAAAGTCATTGCCATTGGCCTCAACCTTAGCCTCCTCTTCCAAGAACCTCTCGGGCCTGAACTCTTCTGGGTTCTTCCAGTTGTCAGGGTTGTTTGCAAGCCACCACGCGTTTACCAAGATTTTGCTCTCAGCAGGGATGTCATAGCCAGAGAGCTTTGCATCGTGGAGGTTCATGTGGGGGACTAAGAGGGGAATTGCCATCCGGAGGCGGAGGGTCTCTTTGACTACAGCTTGGAGGTAGGGGAGTTTGTAGGTGTCTGGCTCGGTGATTTGGACTCCAAGGCCAAGCATGGTGTCAAGTTCGTGCCGAAGCTTTTTCTGGATTTGGGGGTGGTTTACAAGTTCTGCTATGCCCCATTCTATCGACCATAATGTTGTCTCAATTGCAGCGACGTTAATGTTCTCGACGATGTAAAGAACGTTGTCCTCGTTGATCTCTCCCTTCTGTTGAGCATCCAAAATATGATCAATCGCACATTTTAGAGTATTGTTGTCCATGCTCTTCGTGCTTGCTAACTTCTTCCTTTCATCGACAAAATAGTCCTTGAAAAGCTGCAACCTCCTCTCTTTAACTTCTTTGCAGATCTTCAAGTACCCTCTCAAGAACGGCCTCAAAATCGGAATAAAATCGCCGTAGTTATACTCAAAGCTCTGAGCCAACCTACTCCTCTCTCCATTCAACGCCTTCAATTTCACGAACAACGGGTCCTCCTCGCTCTCGAACCTCGAATCAAACATAATCCTGTACATGTTATTGTACATCATCAGCTGCAACCGCCTCCTCAGCACGATCCCATTGGTCTTCGCTTCCGGGTTCTTCTTCACATCCTCCACGACCCGACCCGCCTCGTCCTCCCACCCGAACCTGTACTGCTGCACCACCTTGTTGGTAAAAAAAGGAACCGTCATGATCCTCCTCATCTTCCTCCAGTGCTCACCGTATACAGTGAACACCATATCCTGACCCTTACCCGTAAAAATATCGAATACCACGTTCCGGGTTCGGGACCCGAACTCGACCCCCTGGGTGTGGAGGACTTCTTTGGCGAGATCCGGGGAAGAGACCACGACCAGGTTGCGTTGGCCCATTCGGAGCAGGAATATCTGGCCGAACCGCTTGGCTAATTGGGTCAAGTTGCGGTGGGGGGAGGGATAAACCACCTTTGGGCGGCGTTGGAGACA
>comp957_c0_seq1_FPKM_all:343.515_FPKM_rel:343.515_len:317_path:[0]
AATTGCCATCCGGAGGCGGAGGGGCTCTTTGACTACAGCTTGGAGGTATGGCAGCTTGTAGGTGTCCGGCTCGGTGATTTGGGTGCCAGGGCCGAGCACGGCATCGAGTTCTTGCCGGAGCTTTTTCTGGACTTGTGGGTGGTTGACGAGTTCTGCAATGCCCCATTCTATGGACCATAGTGTCGTTTCAATTGCAGCAACGTTGATGTTCTCAACAATGTAAAGAACGTTGTCTTCATTGATCTCTCCCTTGTGTTGAGCATCCAGAATATGATCTATTGCACATTTCAGACTATTGTTGTCCATGCTCTTTGTGC
>comp1216_c0_seq1_FPKM_all:384.044_FPKM_rel:384.044_len:148_path:[23]
GCCGTAGTTATACTCAAAGCTCTGCGCCAACCTACTCCTCTCTCCGTTCAACGCCTTCAGCTTCACAAACAACGCGTCCTCCTCGCTCTCAAACCTCCTATCGAACATAATCCTGTACATGTTGTTGTACATCATCAGCTGCAACCGC
>comp1469_c0_seq1_FPKM_all:382.352_FPKM_rel:382.352_len:155_path:[7]
TGAGTATAACTACGGCGATTTTATCCCCATTCTGAGGCCCTTTTTGAGAGGCTATTTGAACATCTGTAAGGAGGTCAAGGACACGAGGTTGCAGCTCTTCAAGGACTATTTTGTCAATCAAAGGAAGAACCTAGCAAGCACAAAGAGCATGGACA
>comp1665_c0_seq3_FPKM_all:119.313_FPKM_rel:113.632_len:427_path:[1,112,469]
GGTTGCGTTGGCCCATTCGGAGCATGAATATTTGCCCGAATTTCTTGGCCAAGTCGGTTAAATTGCGGTGGTTCAAGTCATCTCCGACTTGGAGCCAGTTTCCGAATACGGGTACGGGTATGGGTCCGGGTGGGAGTTTAAAGCGTTTGCCTCGTAATTTAGAGATAGTGATGGCAAGGACGACGGCGATGAAGAGGGCTATGAGAGTCTTCTCTAGGAGAAGAAGATCCATTGTTTTTTGGAGGGGGGGCGTAAGTTAGCTGAAATGTGGTGGTGCTGGAGGGGCGTATGATAGAGAGAGATTTTGAAGAGTGTGGGTGGTGATGTAGGGGGATTTATAGGTGCTGGATTAATGGGGCCGGCGTTTTAGGGGGACGTTTAGGTGGGGGGAGTTTTGAGGGGTAGGAGAGAGAGAGAGAGAGAGAGA
>comp1939_c0_seq1_FPKM_all:91.204_FPKM_rel:91.204_len:608_path:[0]
TTTTAGACAGTCTCTCAGCAATAAATTTGTGTTGGTGTATGCTGTATATTCTACAACATTTTAGATCATGAAAGTGGCCCCAAAGAAGGACACAACTCTCCTACTATGCCTTGACCCCAACATCTATTGATAGTGGGTGCTCTTTGTCTTTGGGTGCTATGTAGTTAGCAGCAAATTTCTCCAACTTCCATCATAATCCTTTTAATCACATACACACACAAACCCAAATAGAACAAAAACCTTATTCCAAACTTGTGAATTATCCTTACAGATCCATAGATTTACAGTCCAGTAGTGAAATTGAAACCACATTACCCCAAGTTTTTGCCAAAACCACAAGCAAAAACGAAGAAGATGAAATTTAAAATGATCTTGGTTTCATCACAATAGTTGAATGCTTCAAAATGTGCAAGCTGAACTGCCCTCCCTTCTCAGCAGTATCAATCTTCGACTGTCCAGGAGGCGGCAACAGCTCAAAATTCTGCACCAACCGCCCCAAAGTAATACCCAGAATCGGCAGAGCAAGTATAATCCCAGGGCAGCTCCTCCTACCAACACCGAATGGAAGGTACCGGAAGTCATTTCCATTGGCCTCAACCTTAGCCTCC
>comp2899_c0_seq1_FPKM_all:214.931_FPKM_rel:214.931_len:129_path:[70]
ACCCCCCCCCCCCCCCCGCCTCCTCAGCACCACCCCATTGCTCGCCGCTTCCGGGTTCTTCTTCACGTCTTCCACCACCCGACCCGCCTCTTCCTCCCACCCGAACCGGTACTGCTGAATCACCTCGTT
>comp63467_c0_seq1_FPKM_all:4.366_FPKM_rel:4.366_len:127_path:[60]
CCCCCCCCCCCGCCCCCTCCCCAACCCCCGCCGCTTCCGGGTTCTTCTTCATGTCTTCCACCACCCGACCCGCCTCCTCCTCCCACCCGAACCGGTACCGCTGAACCACCCTGTTCGTTAAAAATTG
>comp88028_c0_seq1_FPKM_all:5.62_FPKM_rel:5.62_len:111_path:[0]
CGGCATTGCAAGTATGATCCCCGGACAGCTCCGCCTCCCCATACCAAACGGCAAGTAGCGAAAATCGACCTTCCCACCTGTGATAGCATCGGTCTTTCTTTCCTCTTCCAC
>comp150326_c0_seq1_FPKM_all:3.094_FPKM_rel:3.094_len:112_path:[0]
GCTGCAACCTCCTCCTAATCACCATCCCTTCTTCTCTCACTTTCTCATTATTTTTCAAATCATCAACAACTAAATCCATTTCTTCCTCCCACATATCATTATATTGGTGCAC

>k19:Locus_121090_Transcript_1/3_Confidence_0.760_Length_188u
TTGCGGTGGGTCAAGTCATCTCCGACTTTGAGCCAGTTGCCGAATACGGGTACGGGTATGGGACCGGGTGGGAGTTTAAAGCGTTTGCCTCGTAATTTAGAGATAGTGATGGCAAGGACGACGGCGATGAAGAGGGCTATGAGAGTCTTCTCTAGGAGAAGAAGATCCATTGTTTTTTGGAGGGGGGG
>k19:Locus_121090_Transcript_2/3_Confidence_0.440_Length_194u
TTGCGGTGGGTCAAGTCATCTCCGACTTTGAGCCAGTTGCCGAATACGGGTACGGGTATGGGTCCGGGTGGGAGTTTAAAGCGTTTGCCTCGTAATTTAGAGATAGTGATGGCAAGGACGACGGCGATGAAGAGNNNNNNNNNNNNNNNNNNNNNNNNNNNNNNNNNNNNNNNNNNNNNNNNNNNNNNNGTAAG
>k19:Locus_33952_Transcript_4/8_Confidence_0.455_Length_246u
CCAATTAGCCAAGCGGTTCGGCCAGATATTCCTGCTCCGAATGGGCCAACGCAACCTGGTCGTGGTCTCTTCCCCGGATCTCGCCAAAGAAGTCCTCCACACCCAGGGGGTCGAGTTCGGGTCCCGAACCCGGAACGTGGTATTCGATATTTTTACGGGTAAGGGTCAGGATATGGTGTTCACTGTATACGGTGAGCACTGGAGGAAGATGAGGAGGAACATGACGGGTTCTTTTTTTTTCAAAAA
>k19:Locus_68677_Transcript_1/1_Confidence_1.000_Length_307u
ATTTCGAGCTCTTGCCTCCTCCGGGACAGGCCAAGATTGATACTGCTGAGAAGGGAGGGCAGTTCAGCTTGCACATTTTGAAGCATTCAACTATTGTGATGAAACCAAGATCATTTTAAATTTCATCTTCTTCGTTTTTGCTTGTGGTTTTGGCAAAAACTTGGGGTAATGTGGTTTCAATTTCACTACTGGACTGTAAATCTATGGATCTGTAAGGATAATTCACAAGTTTGGAATAAGGTTTTTGTTCTATTTGGGTTTGTGTGTGTATGTGATTAAAAGGATTATGATGGAAGTTGGAGAAATT
>k19:Locus_6955_Transcript_1/4_Confidence_0.568_Length_170u
GAACCTCTCGGGCCTGAACTCTTCTGGTTTCTTCCAGCTTTCTGGGTTGTTGGCGAGCCACCACGCGTTAACCAAGATTTTGCTCTCGGCCGGGATGTCATAGCTGCCGAGCTTGGCATCGTGGAGGTTCATGTGGGGGACTAGGAGGGGAATTGCCCTGCGGAGGGGGG
>k19:Locus_6955_Transcript_3/4_Confidence_0.919_Length_188u
GAACCTCTCGGGCCTGAACTCTTCTGGTTTCTTCCAGCTTTCTGGGTTGTTGGCGAGCCACCACGCGTTAACCAAGATTTTGCTCTCGGCCGGGATGTCATAGCTGCCGAGCTTGGCATCGTGGAGGTTCATGTGGGGGACTAGGGGAGGGATTGCCATGCGAGGCGGAGAGTCTCTTTGACTACAGC
>k19:Locus_6955_Transcript_4/4_Confidence_0.919_Length_188u
GAACCTCTCGGGCCTGAACTCTTCTGGTTTCTTCCAGCTTTCTGGGTTGTTGGCGAGCCACCACGCGTTAACCAAGATTTTGCTCTCGGCCGGGATGTCATAGCTGCCGAGCTTGGCATCGTGGAGGTTCATGTGGGGGACTAGGAGGGGAATTGCCATGCGAGGCGGAGAGTCTCTTTGACTACAGC
>k19:Locus_80700_Transcript_1/1_Confidence_1.000_Length_179u
TTAGCCTCCTCTTCCAAGAACCTCTCGGGCCTGAACTCTTCTGGGTTCTTCCAGTTGTCAGGGTTGTTTGCAAGCCACCACGCGTTTACCAAGATTTTGCTCTCAGCAGGGATGTCATAGCCAGAGAGCTTTGCATCGTGGAGGTTCATGTGGGGGACTAGGAGGGGAATTGCCATGCG
>k25:Locus_133735_Transcript_1/1_Confidence_1.000_Length_106
CAATGTGCAAGCTGAACTGCCCTCCTTTCTCACTCACATCAATCTTTTCCACCCCTGGAGGAGGCAACATTTCAAAATTGGACACCAGCTTTGCAATTACTAGTCC
>k25:Locus_2395_Transcript_1/4_Confidence_0.741_Length_521u
TTCGTGAAATTGAAGGCGTTGAACGGAGAGAGGAGTAGGTTGGCGCAGAGCTTTGAGTATAACTACGGCGATTTTATCCCCATTCTGAGGCCCTTTTTGAGAGGCTATTTGAACATCTGTAAGGAGGTCAAGGACACGAGGTTGCAGCTCTTCAAGGACTATTTTGTCAATCAAAGGAAGAACCTAGCAAGCACAAAGAGCATGGACAACAGTAGTCTGAAATGTGCAATAGATCATATTCTGGATGCTCAACACAAGGGAGAGATCAATGAAGACAACGTTCTTTACATTGTTGAGAACATCAACGTTGCTGCAATTGAAACGACACTATGGTCCATAGAATGGGGCATTGCAGAACTCGTCAACCACCCACAAGTCCAGAAAAAGCTCCGGCAAGAACTTGATGCCGTGCTCGGCCCTGGCACCCAAATCACCGAGCCGGACACCTACAAGCTGCCATACCTCCAAGCTGTAGTCAAAGAGACTCTCCGCCTCCGGATGGCAATTCCCCTCTTAGCCCC
>k25:Locus_2395_Transcript_2/4_Confidence_0.481_Length_376u
TTCGTGAAATTGAAGGCGTTGAACGGAGAGAGGAGTAGGTTGGCGCAGAGCTTTGAGTATAACTACGGCGATTTTATCCCCATTCTGAGGCCCTTTTTGAGAGGCTATTTGAACATCTGTAAGGAGGTCAAGGACACGAGGTTGCAGCTCTTCAAGGACTATTTTGTCAATCAAAGGAAGAACCTAGCAAGCACAAAGAGCATGGACAACAGTAGTCTGAAATGTGCAATAGATCATATTCTGGATGCTCAACACAAGGGAGAGATCAATGAAGACAACGTTCTTTACATTGTTGAGAACATCAACGTTGCTGCTAATAACTTTTTGTCCCCCACTATTTACGTTATTGTTTTGTTTCCCTTATTTTTATCTGTGC
>k25:Locus_2395_Transcript_3/4_Confidence_0.630_Length_542u
TTCGTGAAATTGAAGGCGTTGAACGGAGAGAGGAGTAGGTTGGCGCAGAGCTTTGAGTATAACTACGGCGATTTTATCCCCATTCTGAGGCCCTTTTTGAGAGGCTATTTGAACATCTGTAAGGAGGTCAAGGACACGAGGTTGCAGCTCTTCAAGGACTATTTTGTCAATCAAAGGAAGAACCTAGCAAGCACAAAGAGCATGGACAACAGTAGTCTGAAATGTGCAATAGATCATATTCTGGATGCTCAACACAAGGGAGAGATCAATGAAGACAACGTTCTTTACATTGTTGAGAACATCAACGTTGCTGCAATTGAAACGACACTATGGTCCATAGAATGGGGCATTGCAGAACTCGTCAACCACCCACAAGTCCAGAAAAAGCTCCGGCAAGAACTTGATGCCGTGCTCGGCCCTGGCACCCAAATCACCGAGCCGGACACCTACAAGCTGCCATACCTCCAAGCTGTAGTCAAAGAGNNNNNNNNNNNNNNNNNNNNNNNNNNNNNNNNNNNCCCCCACATGAACCTCCACGATGC
>k25:Locus_2396_Transcript_1/1_Confidence_1.000_Length_254u
CACCAAACGGAAGGTACCTAAAGTCATTGCCATTGGCCTCAACCTTAGCCTCCTCTTCCAAGAACCTCTCGGGCCTAAACTCTTCTGGTTTCTTCCAGCTTTCTGGGTTGTTGGCGAGCCACCACGCGTTAACCAAGATTTTGCTCTCGGCCGGGATGTCATAGCTGCCGAGCTTGGCATCGTGGAGGTTCATGTGAGGGACTAAGAGGGGAATTGCCATCCGGAGGCGGAGGGTCTCTTTTACTACAGCTTGG
>k25:Locus_277_Transcript_1/1_Confidence_1.000_Length_180u
GAGGCTAAGGTTGAGGCCAATGGAAATGACTTTAGGTACCTTCCGTTTGGTGTCGGAAGGAGGAGTTGCCCTGGAATTATCCTTGCTCTGCCGATTCTGGGTATTACTTTGGGGCGGTTGGTGCAGAATTTTGAGCTGTTGCCGCCTCCTGGACAGTCGAAGATTGATACTGCTGAGAAG
>k25:Locus_46164_Transcript_1/1_Confidence_1.000_Length_198u
TCTGCGCCAACCTACTCCTCTCTCCGTTCAACGCCTTCAATTTCACGAACAACGGGTCCTCCTCGCTCTCGAACCTCGAATCAAACATAATCCTGTACATGTTATTGTACATCATCAGCTGCAACCGCCTCCTCAGCACGATCCCATTGGTCTTCGCTTCCGGGTTCTTCTTCACATCCTCCACGACCCGACCCGCCT
>k25:Locus_57947_Transcript_1/2_Confidence_1.000_Length_160u
TTCGTGAAATTGAAGGCGTTGAACGGAGAGAGGAGTAGGTTGGCGCAGAGCTTTGAGTATAACTACGGCGATTTTATTCCGATTTTGAGGCCGTTCTTGAGAGGGTACTTGAAGAACTGCAAAGAAGTTAAAGAGAGGAGGTGGGGGGGGTTTTTAGTAG
>k25:Locus_57947_Transcript_2/2_Confidence_1.000_Length_196u
TTCGTGAAATTGAAGGCGTTGAACGGAGAGAGGAGTAGGTTGGCGCAGAGCTTTGAGTATAACTACGGCGATTTTATTCCGATTTTGAGGCCGTTCTTGAGAGGGTACTTGAAGAACTGCAAAGAAGTTAAAGAGAGGAGGTTGCAGCTTTTCAAGGACTATTTTGTCGATGAAAGGAAGAAGTTAGCAAGCACAA
>k25:Locus_68634_Transcript_1/1_Confidence_1.000_Length_465
CTCAGCAATAAATTTGTGTTGGTGTATGCTGTATATTCTACAACATTTTAGATCATGAAAGTGGCCCCAAAGAAGGACACAACTCTCCTACTATGCCTTGACCCCAACATCTATTGATAGTGGGTGCTCTTTGTCTTTGGGTGCTATGTAGTTAGCAGCAAATTTCTCCAACTTCCATCATAATCCTTTTAATCACATACACACACAAACCCAAATAGAACAAAAACCTTATTCCAAACTTGTGAATTATCCTTACAGATCCATAGATTTACAGTCCAGTAGTGAAATTGAAACCACATTACCCCAAGTTTTTGCCAAAACCACAAGCAAAAACGAAGAAGATGAAATTTAAAATGATCTTGGTTTCATCACAATAGTTGAATGCTTCAAAATGTGCAAGCTGAACTGCCCCCCCTCTCAGCAGTATCAATCTTCGACTGTCCAGGAGGCGGCAACAGCTCAAAA
>k25:Locus_8326_Transcript_10/12_Confidence_0.154_Length_503
TCATTACTCACCACTCTATCATACGCCATTATTCCCTCTAACCTACGCCAATATGGATCTTCTCCTCCTAGAGAAGAGCCTCTTGGGCCTCTTCGTCGCCGTAGTCCTTGCCATCACCATCTCTAAATTGCGCGGCAAGAAGTTCAAACTCCCTCCGGGTCCCATACCCGTGCCCGTATTCGGCAACTGGCTCCAAGTCGGTGATGACTTGAACCACCGCAATTTAACCGACTTGGCCAAGAAATTCGGGCAAATATTCATGCTCCGAATGGGCCAACGCAACCTGGTCGTGGTCTCTTCCCCGGATCTCGCCAAAGAAGTCCTCCACACCCAGGGGGTCGAGTTCGGGTCCCGAACCCGGAACGTGGTATTCGATATTTTTACGGGTAAGGGTCAGGATATGGTGTTCACTGTATACGGTGAGCACTGGAGGAAGATGAGGAGGATCATGACGGTTCCTTTTTTTACCAACAAGGTGGTGCAGCAGTACAGGTTCGGGTGGG
>k25:Locus_8326_Transcript_11/12_Confidence_0.519_Length_903
AGAGAGAGAGAGAGAGTAAGGGGGTTTTTTGCAGGAGGAAGAAAAGAAAAGAAAAGAAAAGAAAAAAGTGGGCTGTGAAGGGGGGGTTTGAGTTGTAAAGTGTTGCATTACTGGGTTTGGGAGTTGTTGAAAGACAGTGAAGAAAAGCCTGCTTCAGAATCTGAGTCCCAAACATGGCAAAGCAGAGGAAGCGACGATCTGCTTAGATTCACTCACACCCCTCAAACCCCAATCCCAAACCCCTACCCTCTCTCTCTCTCTCTCTNNNNNNNNNNTATCCTACCCCTCAAAACTCCCCCCACCTAAACGTCCCCCTAAAACGCCGGCCCCATTAATCCAGCACCTATAAATCCCCCTACATCACCACCCACACTCTTCAAAATCTCTCTCTATCATACGCCCCTCCAGCACCACCACATTTCAGCTAACTTACGCCCCCCCTCCAAAAAACAATGGATCTTCTTCTCCTAGAGAAGACTCTCATAGCCCTCTTCATCGCCGTCGTCCTTGCCATCACTATCTCTAAATTACGAGGCAAACGCTTTAAACTCCCACCCGGACCCATACCCGTACCCGTATTCGGAAACTGGCTCCAAGTCGGAGATGACTTGAACCACCGCAATTTAACCGACTTGGCCAAGAAATTCGGGCAAATATTCATGCTCCGAATGGGCCAACGCAACCTGGTCGTGGTCTCTTCCCCGGATCTCGCCAAAGAAGTCCTCCACACCCAGGGGGTCGAGTTCGGGTCCCGAACCCGGAACGTGGTATTCGATATTTTTACGGGTAAGGGTCAGGATATGGTGTTCACTGTATACGGTGAGCACTGGAGGAAGATGAGGAGGATCATGACGGTTCCTTTTTTTACCAACAAGGTGGTGCAGCAGTACAGGTTCGGGTGGG
>k25:Locus_8326_Transcript_3/12_Confidence_0.038_Length_217u
TCTTCTTGTTGTTTTCTTCTTCCGAGCCATTGGTTAAAATATGATCGCGTGCTTCTCGAATGCTTCTGATAATGGAAAAGAACTCCTGAATCTTCTCCTCTTCGTCGCCGTAGTCCTTGCCATCACCATCTCTAAATTGCGCGGCAAGAAGTTCAAACTCCCTCCGGGTCCCATACCCGTGCCCGTATTCGGCAACTGGCTCCAAGTCGGTGATGAC
>k25:Locus_8326_Transcript_4/12_Confidence_0.192_Length_523
AAAAAAAAAAAAAAAAACGCCCCTCCAGCACCACTACATTTCAGCTAACTTACGCCCCCCCTCCAAAAAACAATGGATCTTCTTCTCCTAGAGAAGACTCTCATAGCCCTCTTCATCGCCGTCGTCCTTGCCATCACTATCTCTAAATTACGAGGCAAACGCTTTAAACTCCCACCCGGACCCATACCCGTACCCGTATTCGGAAACTGGCTCCAAGTCGGAGATGACTTGAACCACCGCAATTTAACCGACTTGGCCAAGAAATTCGGGCAAATATTCATGCTCCGAATGGGCCAACGCAACCTGGTCGTGGTCTCTTCCCCGGATCTCGCCAAAGAAGTCCTCCACACCCAGGGGGTCGAGTTCGGGTCCCGAACCCGGAACGTGGTATTCGATATTTTTACGGGTAAGGGTCAGGATATGGTGTTCACTGTATACGGTGAGCACTGGAGGAAGATGAGGAGGATCATGACGGTTCCTTTTTTTACCAACAAGGTGGTGCAGCAGTACAGGTTCGGGTGGG
>k25:Locus_8326_Transcript_6/12_Confidence_0.462_Length_913
AGAGAGAGAGAGAGAGTAAGGGGGTTTTTTGCAGGAGGAAGAAAAGAAAAGAAAAGAAAAGAAAAAAGTGGGCTGTGAAGGGGGGGTTTGAGTTGTAAAGTGTTGCATTACTGGGTTTGGGAGTTGTTGAAAGACAGTGAAGAAAAGCCTGCTTCAGAATCTGAGTCCCAAACATGGCAAAGCAGAGGAAGCGACGATCTGCTTAGATTCACTCACACCCCTCAAACCCCAATCCCAAACCCCTACCCTCTCTCTCTCTCTCTCTNNNNNNNNNNNNACCCTCAAAACTCCCCCCACCTAAACGTCCCCCTAAAACGCCGGCCCCATTAATCCAGCACCTATAAATCCCCCTACATCACCACCCACACTCTTCAAAATCTCTCTCTATCATACGCCCCTCCAGCACCACCACATTTCAGCTAACTTACGCCCCCCCTCCAAAAAACAATGGATCTTCTTCTCCTAGAGAAGACTCTCATAGCCCTCTTCATCGCCGTCGTCCTTGCCATCACTATCTCTAAATTACGAGGCAAACGCTTTAAACTCCCACCCGGACCCATACCCGTACCCGTATTCGGAAACTGGCTCCAAGTCGGAGATGACTTGAACCACCGCAATTTAACCGACTTGGCCAAGAAATTCGGGCAAATATTCATGCTCCGAATGGGCCAACGCAACCTGGTCGTGGTCTCTTCCCCGGATCTCGCCAAAGAAGTCCTCCACACCCAGGGGGTCGAGTTCGGGTCCCGAACCCGGAACGTGGTATTCGATATTTTTACGGGTAAGGGTCAGGATATGGTGTTCACTGTATACGGTGAGCACTGGAGGAAGATGAGGAGAATCATGACGGTTCCATTTTTTACGAACAAGGTGGGTCAGCAGTACCGGTTTGGGGGGGGGGAGGAGGGGGGGG
>k25:Locus_8326_Transcript_8/12_Confidence_0.288_Length_652
ATCTCTCTCTCTCTCTCTCTCTGTCTCTCTCTCCCTCAAAACTCCCCCCACCTAAACGTCCCCCTAAAACGCCGGCCCCATTAATCCAGCACCTATAAATCCCCCTACATCACCACCCACACTCTTCAAAATCTCTCTCTATCATACGCCCCTCCAGCACCACCACATTTCAGCTAACTTACGCCCCCCCTCCAAAAAACAATGGATCTTCTTCTCCTAGAGAAGACTCTCATAGCCCTCTTCATCGCCGTCGTCCTTGCCATCACTATCTCTAAATTACGAGGCAAACGCTTTAAACTCCCACCCGGACCCATACCCGTACCCGTATTCGGAAACTGGCTCCAAGTCGGAGATGACTTGAACCACCGCAATTTAACCGACTTGGCCAAGAAATTCGGGCAAATATTCATGCTCCGAATGGGCCAACGCAACCTGGTCGTGGTCTCTTCCCCGGATCTCGCCAAAGAAGTCCTCCACACCCAGGGGGTCGAGTTCGGGTCCCGAACCCGGAACGTGGTATTCGATATTTTTACGGGTAAGGGTCAGGATATGGTGTTCACTGTATACGGTGAGCACTGGAGGAAGATGAGGAGGATCATGACGGTTCCTTTTTTTACCAACAAGGTGGTGCAGCAGTACAGGTTCGGGTGGG
>k31:Locus_1012_Transcript_1/4_Confidence_0.833_Length_1238
TGTATATTCTACAACATTTTAGATCATGAAAGTGGCCCCAAAGAAGGACACAACTCTCCTACTATGCCTTGACCCCAACATCTATTGATAGTGGGTGCTCTTTGTCTTTGGGTGCTATGTAGTTAGCAGCAAATTTCTCCAACTTCCATCATAATCCTTTTAATCACATACACACACAAACCCAAATAGAACAAAAACCTTATTCCAAACTTGTGAATTATCCTTACAGATCCATAGATTTACAGTCCAGTAGTGAAATTGAAACCACATTACCCCAAGTTTTTGCCAAAACCACAAGCAAAAACGAAGAAGATGAAATTTAAAATGATCTTGGTTTCATCACAATAGTTGAATGCTTCAAAATGTGCAAGCTGAACTGCCCTCCCTTCTCAGCAGTATCAATCTTCGACTGTCCAGGAGGCGGCAACAGCTCAAAATTCTGCACCAACCGCCCCAAAGTAATACCCAGAATCGGCAGAGCAAGTATAATCCCAGGGCAGCTCCTCCTACCAACACCGAATGGAAGGTACCGGAAGTCATTTCCATTGGCCTCAACCTTAGCCTCCTCTTCCAAGAACCTCTCGGGCCTAAACTCTTCTGGTTTCTTCCAGCTTTCTGGGTTGTTGGCGAGCCACCACGCGTTAACCAAGATTTTGCTCTCGGCCGGGATGTCATAGCTGCCGAGCTTGGCATCGTGGAGGTTCATGTGGGGGACTAGGAGAGGGATTGCCATGCGGAGGCGGAGAGTCTCTTTGACTACAGCTTGGAGGTATGGCAGCTTGTAGGTGTCCGGCTCGGTGATTTGGGTGCCAGGGCCGAGCACGGCATCGAGTTCTTGCCGGAGCTTTTTCTGGACTTGTGGGTGGTTGACGAGTTCTGCAATGCCCCATTCTATGGACCATAGTGTCGTTTCAATTGCAGCAACGTTGATGTTCTCAACAATGTAAAGAACGTTGTCTTCATTGATCTCTCCCTTGTGTTGAGCATCCAGAATATGATCTATTGCACATTTCAGACTATTGTTGTCCATGCTCTTTGTGCTTGCTAGGTTCTTCCTTTGATTGACAAAATAGTCCTTGAAGAGCTGCAACCTCGTGTCCTTGACCTCCTTACAGATGTTCAAATAGCCTCTCAAAAAGGGCCTCAGAATGGGGATAAAATCGCCGTAGTTATACTCAAAGCTCTGCGCCAACCTACTCCTCTCTCCGTTCAACGCCTTCAGCTTCACAAACAACGCG
>k31:Locus_1012_Transcript_3/4_Confidence_0.333_Length_383
GCACAGATAAAAATAAGGGAAACAAAACAATAACGTAAATAGTGGGGGACAAAAAGTTATTACCAGCAACGTTGATGTTCTCAACAATGTAAAGAACGTTGTCTTCATTGATCTCTCCCTTGTGTTGAGCATCCAGAATATGATCTATTGCACATTTCAGACTATTGTTGTCCATGCTCTTTGTGCTTGCTAGGTTCTTCCTTTGATTGACAAAATAGTCCTTGAAGAGCTGCAACCTCGTGTCCTTGACCTCCTTACAGATGTTCAAATAGCCTCTCAAAAAGGGCCTCAGAATGGGGATAAAATCGCCGTAGTTATACTCAAAGCTCTGCGCCAACCTACTCCTCTCTCCGTTCAACGCCTTCAGCTTCACAAACAACGCG
>k31:Locus_108546_Transcript_1/1_Confidence_1.000_Length_142u
GGGGTCGAGTTCGGGTCCCGAACCCGGAACGTGGTGTTCGATATATTCACGGGTAAGGGTCAGGATATGGTGTTCACAGTGTACGGTGAGCACTGGAGGAAGATGAGGAACCGTCAGGATATGGTGTTCACAGTGTACGGTG
>k31:Locus_11994_Transcript_1/3_Confidence_0.583_Length_396u
GGGTGGGGGAAGACGTGAAGAAGAACCCGGAAGCGGCGAGCAATGGGGTGGTGCTGAGGAGGCGGTTGCAGCTGATGATGTACAATAACATGTACAGGATTATGTTTGATTCGAGGTTCGAGAGCGAGGAGGACCCGTTGTTCGTGAAATTGAAGGCGTTGAATGGAGAGAGGAGTAGGTTGGCTCAGAGCTTTGAGTATAACTACGGCGATTTTATTCCGATTTTGAGGCCGTTCTTGAGAGGGTACTTGAAGATCTGCAAAGAAGTTAAAGAGAGGAGGTTGCAGCTTTTCAAGGACTATTTTGTCGATGAAAGGAAGAAGTTAGCAAGCACGAAGAGCATGGACAACAATACTCTAAAATGTGCGATTGATCATATTTTGGATGCTCAACAGA
>k31:Locus_11994_Transcript_2/3_Confidence_0.500_Length_397u
GGGGTCGAGTTCGGGTCCCGAACCCGGAACGTGGTGTTCGATATATTCACGGGTAAGGGTCAGGATATGGTGTTCACTGTATACGGTGAGCACTGGAGGAAGATGAGGAGGATCATGACGGTTCCTTTTTTTACCAACAAGGTGGTGCAGCAGTACAGGTTCGGGTGGGAGGACGAGGCGGGTCGGGGCGGGGAGGTGTGAAGAAGAACCCGGAAGCGAAGACCAATGGGATCGTGCTGAGGAGGCGGTTGCAGCTGATGATGTACAATAACATGTACAGGATTATGTTTGATTCGAGGTTCGAGAGCGAGGAGGACCCGTTGTTCGTGAAATTGAAGGCGTTGAANNNNNNNNNNNTAGGTTGGCGCAGAGCTTTGAGTATAACTACGGCGATTTT
>k31:Locus_18973_Transcript_1/4_Confidence_0.615_Length_323
GTTCATGTGGGGGACTAAGAGGGGAATTGCCATCCGGAGGCGGAGGGTCTCTTTGACTACAGCTTGGAGGTAGGGGAGTTTGTAGGTGTCTGGCTCGGTGATTTGGACTCCAAGGCCAAGCATGGTGTCAAGTTCGTGCCGAAGCTTTTTCTGGATTTGGGGGTGGTTTACAAGTTCTGCTATGCCCCATTCTATCGACCATAATGTTGTCTCAATTGCAGCGACGTTAATGTTCTCGACGATGTAAAGAACGTTGTCCTCGTTGATCTCTCCCTTCTGTTGAGCATCCAAAATATGATCGATAGAATGGGGCATAGCAGAAC
>k31:Locus_18973_Transcript_2/4_Confidence_0.308_Length_132u
GTTCATGTGGGGGACTAAGAGGGGAATTGCCATCCGGAGGCGGAGGGTCTCTTTGACTACAGCTTGGAGGTAGGGGAGTTTGTAGGTGTCTGGCTCGGTGATTTGGAGGTAGGGGAGTTTGTAGGTGTCTGG
>k31:Locus_18973_Transcript_3/4_Confidence_0.538_Length_448
GTTCATGTGGGGGACTAAGAGGGGAATTGCCATCCGGAGGCGGAGGGTCTCTTTGACTACAGCTTGGAGGTAGGGGAGTTTGTAGGTGTCTGGCTCGGTGATTTGGACTCCAAGGCCAAGCATGGTGTCAAGTTCGTGCCGAAGCTTTTTCTGGATTTGGGGGTGGTTTACAAGTTCTGCTATGCCCCATTCTATCGACCATAATGTTGTCTCAATTGCTGTTTCATGGCAGACATTTTGGCACATTAGATCAATCATGTTGGTAAAACAATCCTCAATAGAAAAAGAAGGGGGAAAAATCATTAAATCACGGAAACAAAACACTAGCAGGCTTAATATTTGCAAATATTGAATAATGCCACTTTTTATTTTGGGGAAATATAAAATAAATGCAAAAAAAGGAAAACTATTCTCAATTCAGTGTGAAGTTTTTCCAAGATTTGAACAT
>k31:Locus_276_Transcript_1/4_Confidence_0.500_Length_174u
ACCTTAGCCTCCTCTTCCAATTCTGAACCAACCTTCCCAAAGTGATGCCGAGAATTGGCAGAGCAAGGATAATTCCAGGGCAACTCCTCCTTCCGACACCAAACGGAAGGTACCTAAAGTCATTGCCATTGGCCTCANNNNNNNNNNNNACCCCTCTTTCTCTCTCCTCACCCT
>k31:Locus_276_Transcript_2/4_Confidence_0.500_Length_220u
ACCTTAGCCTCCTCTTCCAATTCTGAACCAACCTTCCCAAAGTGATGCCGAGAATTGGCAGAGCAAGGATAATTCCAGGGCAACTCCTCCTTCCGACACCAAACGGAAGGTACCTAAAGTCATTGCCATTGGCCTCACCCCTTCTCAGCAGTATCAATCTTGGCCTGTCCCGGAGGAGGCAAGAGCTCGAAATTCTGAACCAACCTTCCCAAAGTGATGC
>k31:Locus_564_Transcript_1/1_Confidence_1.000_Length_104
CGGCATTGCAAGTATGATCCCCGGACAGCTCCGCCTCCCCATACCAAACGGCAAGTAGCGAAAATCGACCTTCCCACCTGTGATAGCATCGGTCTTTCTTTCCT
>k31:Locus_8135_Transcript_10/10_Confidence_0.185_Length_546u
TCTCTCTCTCTCTCCTACCCCTCAAAACTCCCCCCACCTAAACGTCCCCCTAAAACGCCGGCCCCATTAATCCAGCACCTATAAATCCCCCTACATCACCACCCACACTCTTCAAAATCTCTCTCTATCATACGCCCCTCCAGCACCACCACATTTCAGCTAACTTACGCCCCCCCTCCAAAAAACAATGGATCTTCTTCTCCTAGAGAAGACTCTCATAGCCCTCTTCATCGCCGTCGTCCTTGCCATCACTATCTCTAAATTACGAGGCAAACGCTTTAAACTCCCACCCGGACCCATACCCGTACCCGTATTCGGAAACTGGCTCCAAGTCGGAGATGACTTGAACCACCGCAATTTAACCGACTTGGCCAAGAAATTCGGGCAAATATTCATGCTCCGAATGGGCCAACGCAACCTAGTAGTAGTGTCCTCCCCGGACCTGGCCAAAGAGGTGCTCCATACCCAAGGGGTCGAGTTCGGGTCCCGAACCCGGAACGTGGTGTTCGATATATTCACGGGTAAGGGTCAGGATATGGTGTTCAC
>k37:Locus_259_Transcript_1/2_Confidence_1.000_Length_1201
ATAATTCACTTTGATCCATCCATTGAGTAAAGGATTCTTCGGATTATCTTGTTTTTTATATCGCCTTCTCATTTTGTGCCAAGTGAGTAAAATAGCAATGGGAAATATATTTTCACTAGTTTTGATTTTATATTCGATCTTTAACTGGTAATCACATACAGAGACATAGAAAAATACTCCTTGCAAACTTTTGAATTGTCCTTGCACATCAATAGAGATTTACAATCACACACAGATCAACATCTCCCCAATTCCTTCTCAACCCCCACCCCACTTTCAAAACACAATAAAACAAAAACATAAATTTATGAAAATCAGAACGATCTTGGTTTCAGAACGATGGTCGAGTGCTTCAAAATATGCAAGCTGAACTGCCCCCCTTCTCAGCAGTATCAATCTTGGCCTGTCCCGGAGGAGGCAAGAGCTCGAAATTCTGAACCAACCTTCCCAAAGTGATGCCGAGAATTGGCAGAGCAAGGATAATTCCAGGGCAACTCCTCCTTCCGACACCAAACGGAAGGTACCTAAAGTCATTGCCATTGGCCTCAACCTTAGCCTCCTCTTCCAAGAACCTCTCGGGCCTGAACTCTTCTGGGTTCTTCCAGTTGTCAGGGTTGTTTGCAAGCCACCACGCGTTTACCAAGATTTTGCTCTCAGCAGGGATGTCATAGCCAGAGAGCTTTGCATCGTGGAGGTTCATGTGGGGGACTAAGAGGGGAATTGCCATCCGGAGGCGGAGGGTCTCTTTGACTACAGCTTGGAGGTAGGGGAGTTTGTAGGTGTCTGGCTCGGTGATTTGGACTCCAAGGCCAAGCATGGTGTCAAGTTCGTGCCGAAGCTTTTTCTGGATTTGGGGGTGGTTTACAAGTTCTGCTATGCCCCATTCTATCGACCATAATGTTGTCTCAATTGCAGCGACGTTAATGTTCTCGACGATGTAAAGAACGTTGTCCTCGTTGATCTCTCCCTTCTGTTGAGCATCCAAAATATGATCAATCGCACATTTTAGAGTATTGTTGTCCATGCTCTTCGTGCTTGCTAACTTCTTCCTATCATTAAATCACGGAAACAAAACACTAGCAGGCTTAATATTTGCAAATATTGAATAATGCCACTTTTTATTTTGGGGAAATATAAAATAAATGCAAAAAAAGGAAAACTATTCTCAATTCAGTGTGAAGTTTTTCCAAGATTTGAACAT
>k37:Locus_259_Transcript_2/2_Confidence_1.000_Length_1887
ATAATTCACTTTGATCCATCCATTGAGTAAAGGATTCTTCGGATTATCTTGTTTTTTATATCGCCTTCTCATTTTGTGCCAAGTGAGTAAAATAGCAATGGGAAATATATTTTCACTAGTTTTGATTTTATATTCGATCTTTAACTGGTAATCACATACAGAGACATAGAAAAATACTCCTTGCAAACTTTTGAATTGTCCTTGCACATCAATAGAGATTTACAATCACACACAGATCAACATCTCCCCAATTCCTTCTCAACCCCCACCCCACTTTCAAAACACAATAAAACAAAAACATAAATTTATGAAAATCAGAACGATCTTGGTTTCAGAACGATGGTCGAGTGCTTCAAAATATGCAAGCTGAACTGCCCCCCTTCTCAGCAGTATCAATCTTGGCCTGTCCCGGAGGAGGCAAGAGCTCGAAATTCTGAACCAACCTTCCCAAAGTGATGCCGAGAATTGGCAGAGCAAGGATAATTCCAGGGCAACTCCTCCTTCCGACACCAAACGGAAGGTACCTAAAGTCATTGCCATTGGCCTCAACCTTAGCCTCCTCTTCCAAGAACCTCTCGGGCCTGAACTCTTCTGGGTTCTTCCAGTTGTCAGGGTTGTTTGCAAGCCACCACGCGTTTACCAAGATTTTGCTCTCAGCAGGGATGTCATAGCCAGAGAGCTTTGCATCGTGGAGGTTCATGTGGGGGACTAAGAGGGGAATTGCCATCCGGAGGCGGAGGGTCTCTTTGACTACAGCTTGGAGGTAGGGGAGTTTGTAGGTGTCTGGCTCGGTGATTTGGACTCCAAGGCCAAGCATGGTGTCAAGTTCGTGCCGAAGCTTTTTCTGGATTTGGGGGTGGTTTACAAGTTCTGCTATGCCCCATTCTATCGACCATAATGTTGTCTCAATTGCAGCGACGTTAATGTTCTCGACGATGTAAAGAACGTTGTCCTCGTTGATCTCTCCCTTCTGTTGAGCATCCAAAATATGATCAATCGCACATTTTAGAGTATTGTTGTCCATGCTCTTCGTGCTTGCTAACTTCTTCCTTTCATCGACAAAATAGTCCTTGAAAAGCTGCAACCTCCTCTCTTTAACTTCTTTGCAGATCTTCAAGTACCCTCTCAAGAACGGCCTCAAAATCGGAATAAAATCGCCGTAGTTATACTCAAAGCTCTGAGCCAACCTACTCCTCTCTCCATTCAACGCCTTCAATTTCACGAACAACGGGTCCTCCTCGCTCTCGAACCTCGAATCAAACATAATCCTGTACATGTTATTGTACATCATCAGCTGCAACCGCCTCCTCAGCACGATCCCATTGGTCTTCGCTTCCGGGTTCTTCTTCACATCCTCCACGACCCGACCCGCCTCGTCCTCCCACCCGAACCTGTACTGCTGCACCACCTTGTTGGTAAAAAAAGGAACCGTCATGATCCTCCTCATCTTCCTCCAGTGCTCACCGTATACAGTGAACACCATATCCTGACCCTTACCCGTAAAAATATCGAATACCACGTTCCGGGTTCGGGACCCGAACTCGACCCCCTGGGTGTGGAGGACTTCTTTGGCGAGATCCGGGGAAGAGACCACGACCAGGTTGCGTTGGCCCATTCGGAGCAGGAATATCTGGCCGAACCGCTTGGCTAATTGGGTCAAGTTGCGGTGGTTCAAGTCATCACCGACTTGGAGCCAGTTGCCGAATACGGGCACGGGTATGGGACCCGGAGGGAGTTTGAACTTCTTGCCGCGCAATTTAGAGATGGTGATGGCAAGGACTACGGCGACGAAGAGGCCCAAGAGGCTCTTCTCTAGGAGGAGAAGATCCATATTGGCGTAGGTTAGAGGGAATAATGGCGTATGATAGAGTGGTGAGTAATGATGGA
>k37:Locus_61158_Transcript_1/1_Confidence_1.000_Length_240u
TAGTTATACTCAAAGCTCTGCGCCAACCTACTCCTCTCTCCGTTCAACGCCTTCAGCTTCACAAACAACGCGTCCTCCTCGCTCTCAAACCTCCTATCGAACATAATCCTGTACATGTTGTTGTACATCATCAGCTGCAACCGCCTCCTCAGCACCACCCCATTGCTCGCCGCTTCCGGGTTCTTCTTCACGTCTTCCACCACCCGACCACCACGCCCACCATTACGTGCATCACCTATA
>k37:Locus_8400_Transcript_1/2_Confidence_1.000_Length_569u
GGTCTTAGCAGCCGAGTTCATGGCCCTAACCCCATTAATCCAGCACCTATAAATCCCCCTACATCACCACCCACACTCTTCAAAATCTCTCTCTATCATACGCCCCTCCAGCACCACCACATTTCAGCTAACTTACGCCCCCCCTCCAAAAAACAATGGATCTTCTTCTCCTAGAGAAGACTCTCATAGCCCTCGTCATCGCCGTCGTCCTTGCCATCACTATCTCTAAATTACGAGGCAAACGCTTTAAACTCCCACCCGGACCCATACCCGTACCCGTATTCGGAAACTGGCTCCAAGTCGGAGATGACTTGAACCACCGCAATTTAACCGACTTGGCCAAGAAATTCGGGCAAATATTCATGCTCCGAATGGGCCAACGCAACCTAGTAGTAGTGTCCTCCCCGGACCTGGCCAAAGAGGTGCTCCATACCCAAGGGGTCGAGTTCGGGTCCCGAACCCGGAACGTGGTGTTCGATATATTCACGGGTAAGGGTCAGGATATGGTGTTCACAGTGTACGGTGAGCACTGGAGGAAGATGAGGAGAATCATGACGGTTTCATTTTTT
>k37:Locus_8400_Transcript_2/2_Confidence_1.000_Length_503u
AAAAAAAAAAAAAAAAAAAAAAAAAAAAAAAACGCCCCTCCAGCACCACTACATTTCAGCTAACTTACGCCCCCCCCCCTCCAAAAAACAATGGATCTTCTTCTCCTGAGAAGACTCTCATAGCCCTCGTCATCGCCGTCGTCCTTGCCATCACTATCTCTAAATTACGAGGCAAACGCTTTAAACTCCCACCCGGACCCATACCCGTACCCGTATTCGGAAACTGGCTCCAAGTCGGAGATGACTTGAACCACCGCAATTTAACCGACTTGGCCAAGAAATTCGGGCAAATATTCATGCTCCGAATGGGCCAACGCAACCTAGTAGTAGTGTCCTCCCCGGACCTGGCCAAAGAGGTGCTCCATACCCAAGGGGTCGAGTTCGGGTCCCGAACCCGGAACGTGGTGTTCGATATATTCACGGGTAAGGGTCAGGATATGGTGTTCACAGTGTACGGTGAGCACTGGAGGAAGATGAGGAGAATCATGACGGTTTCATTTTTT
>k43:Locus_8299_Transcript_2/3_Confidence_0.286_Length_582u
CTCAAAACTCCCCCCACCTAAACGTCCCCCTAAAACGCCGGCCCCATTAATCCAGCACCTATAAATCCCCCTACATCACCACCCACACTCTTCAAAATCTCTCTCTATCATACGCCCCTCCAGCACCACCACATTTCAGCTAACTTACGCCCCCCCTCCAAAAAACAATGGATCTTCTTCTCCTAGAGAAGACTCTCATAGCCCTCTTCATCGCCGTCGTCCTTGCCATCACTATCTCTAAATTACGAGGCAAACGCTTTAAACTCCCACCCGGACCCATACCCGTACCCGTATTCGGAAACTGGCTCCAAGTCGGAGATGACTTGAACCACCGCAATTTAACCGACTTGGCCAAGAAATTCGGGCAAATATTCATGCTCCGAATGGGCCAACGCAACCTAGTAGTAGTGTCCTCCCCGGACCTGGCCAAAGAGGTGCTCCATACCCAAGGGGTCGAGTTCGGGTCCCGAACCCGGAACGTGGTGTTCGATATATTCACGGGTAAGGGTCAGGATATGGTGTTCACAGTGTACGGTGAGCACTGGAGGAAGATGAGGAGAATCATGACGGTTCCATTTTTTT
>k49:Locus_1932_Transcript_1/1_Confidence_1.000_Length_1230
CGGGTGGGAGGAAGAGGCGGGTCGGGTGGTGGAAGACGTGAAGAAGAACCCGGAAGCGGCGAGCAATGGGGTGGTGCTGAGGAGGCGGTTGCAGCTGATGATGTACAACAACATGTACAGGATTATGTTCGATAGGAGGTTTGAGAGCGAGGAGGACGCGTTGTTTGTGAAGCTGAAGGCGTTGAACGGAGAGAGGAGTAGGTTGGCGCAGAGCTTTGAGTATAACTACGGCGATTTTATCCCCATTCTGAGGCCCTTTTTGAGAGGCTATTTGAACATCTGTAAGGAGGTCAAGGACACGAGGTTGCAGCTCTTCAAGGACTATTTTGTCAATCAAAGGAAGAACCTAGCAAGCACAAAGAGCATGGACAACAATAGTCTGAAATGTGCAATAGATCATATTCTGGATGCTCAACACAAGGGAGAGATCAATGAAGACAACGTTCTTTACATTGTTGAGAACATCAACGTTGCTGCAATTGAAACGACACTATGGTCCATAGAATGGGGCATTGCAGAACTCGTCAACCACCCACAAGTCCAGAAAAAGCTCCGGCAAGAACTCGATGCCGTGCTCGGCCCTGGCACCCAAATCACCGAGCCGGACACCTACAAGCTGCCATACCTCCAAGCTGTAGTCAAAGAGACTCTCCGCCTCCGCATGGCAATCCCTCTCCTAGTCCCTCACATGAACCTCCACGATGCCAAGCTCGGCAGCTATGACATCCCGGCCGAGAGCAAAATCTTGGTTAACGCGTGGTGGCTCGCCAACAACCCAGAAAGCTGGAAGAAACCAGAAGAGTTTAGGCCCGAGAGGTTCTTGGAAGAGGAGGCTAAGGTTGAGGCCAATGGAAATGACTTCCGGTACCTTCCATTCGGTGTTGGTAGGAGGAGCTGCCCTGGGATTATACTTGCTCTGCCGATTCTGGGTATTACTTTGGGGCGGTTGGTGCAGAATTTTGAGCTGTTGCCGCCTCCTGGACAGTCGAAGATTGATACTGCTGAGAAGGGAGGGCAGTTCAGCTTGCACATTTTGAAGCATTCAACTATTGTGATGAAACCAAGATCATTTTAAATTTCATCTTCTTCGTTTTTGCTTGTGGTTTTGGCAAAAACTTGGGGTAATGTGGTTTCAATTTCACTACTGGACTGTAAATCTATGGATCTGTAAGGATAATTCACAAGTTTGGAATAAGGTAATTGTTCTATTTGGGTTTGTGTGTGTATGTG
